# Supplementary material for: Generation of Lasso Peptide-Based ClpP Binders
Source: Int J Mol Sci. 2021 Dec 31;23(1):465. doi: 10.3390/ijms23010465 (PMC8745299; doi:10.3390/ijms23010465)
Supplement: Supplementary file 1 [file ijms-23-00465-s001.zip]

Archive with 1 entries (1 files):
- ijms-1519807-supplementary.pdf
